# Supplementary material for: The Associations Among Physical Activity, Quality of Life, and Self-Concept in Children and Adolescents With Disabilities: A Moderated Mediation Model
Source: Front Pediatr. 2022 Jul 11;10:947336. doi: 10.3389/fped.2022.947336 (PMC9309555; doi:10.3389/fped.2022.947336)
Supplement: Supplementary file 1 [file Data_Sheet_1.xlsx]

## Sheet: _Users_Miracle_Desktop_PROCESS 
Code	Age	Sex	ParE	DisT	QoLP1	QoLP2	QoLP3	QoLP4	QoLP5	QoLP6	QoLP7	QoLP8	QoLP9	QoLP10	QoLP11	QoLP12	QoLP13	QoLP14	QoLP15	QoLP16	QoLP17	QoLP18	QoLP19	QoLP20	QoLP21	QoLP22	QoLP23	PhyP	EmoP	SocP	SchP	PsySoP	QoLPT	SC1	SC2	SC3	SC4	SC5	SC6	SC7	SC8	SC9	SC10	SC11	SC12	SC13	SC14	SC15	SC16
HKJC04S0795	12	2	1	1	75	75	75	75	75	75	75	75	75	75	75	75	75	75	75	75	75	75	75	75	75	75	75	75	75	75	75	75	75	4	3	4	1	4	1	2	3	1	1	4	6	4	4	4	4
HKJC04S0788	12	2	1	1	0	0	0	0	50	50	25	75	75	75	75	75	25	100	50	50	25	0	75	75	50	0	0	25	65	45	40	50	37.5	5	6	6	1	5	1	6	6	1	6	6	4	6	6	1	6
HKJC04S0793	12	2	1	1	50	25	25	25	25	25	50	50	50	75	50	75	50	50	50	50	25	25	50	100	50	75	75	34.375	60	40	70	56.6667	45.5208	4	5	3	3	4	3	3	3	2	3	3	6	6	3	2	3
HKJC04S0410	17	2	1	1	100	75	50	75	100	100	100	100	100	75	75	100	75	100	100	75	75	75	100	75	75	75	75	87.5	85	85	80	83.3333	85.4167	5	4	4	6	6	4	3	3	4	3	6	3	3	6	4	6
HKJC04S0446	17	1	0	1	100	100	100	100	100	100	100	100	100	100	75	100	100	100	100	100	50	50	100	100	100	100	75	100	95	80	95	90	95	1	1	3	1	4	6	1	1	6	1	1	4	5	1	6	1
HKJC04S0415	16	1	1	1	25	0	25	0	0	0	100	100	100	100	100	50	100	100	100	100	25	25	100	100	50	75	50	31.25	90	70	75	78.3333	54.7917	6	2	6	1	6	1	4	1	6	4	4	1	4	4	6	1
HKJC04S0412	16	2	0	1	100	100	100	100	100	75	100	100	100	100	100	100	100	100	75	50	50	50	75	75	75	75	75	96.875	100	65	75	80	88.4375	6	2	6	6	6	1	6	6	6	6	6	2	6	2	1	6
HKJC04S0422	16	1	0	1	0	0	0	0	0	0	100	100	100	100	100	100	50	75	75	75	25	25	50	50	50	75	50	25	90	55	55	66.6667	45.8333	1	4	1	1	1	6	1	1	1	1	1	1	1	1	6	1
HKJC04S0561	15	2	0	1	100	50	50	75	100	75	50	75	75	75	75	100	50	100	75	50	75	75	75	75	50	100	50	71.875	75	75	70	73.3333	72.6042	3	2	3	1	3	2	2	1	6	2	3	1	2	2	1	2
HKJC04S0425	15	1	1	1	100	75	100	25	50	50	100	100	50	50	50	100	50	100	100	100	50	50	100	100	25	50	50	75	60	80	65	68.3333	71.6667	3	3	3	3	3	6	3	6	6	3	6	1	3	3	4	3
HKJC04S0452	15	2	1	1	100	100	100	75	100	75	75	75	50	50	50	50	50	50	75	50	50	50	50	25	50	75	75	87.5	50	55	55	53.3333	70.4167	1	4	3	5	6	3	2	1	4	5	5	3	6	5	3	5
HKJC04S0419	15	2	0	1	100	100	100	50	100	100	25	25	100	100	100	25	100	50	100	100	75	50	100	25	25	75	50	75	85	75	55	71.6667	73.3333	6	6	6	5	1	6	6	1	1	1	1	1	1	1	6	1
HKJC04S0436	15	1	0	1	100	75	100	100	100	100	100	100	100	100	100	100	100	100	100	100	50	100	100	25	50	50	50	96.875	100	90	55	81.6667	89.2708	6	6	6	6	6	6	6	6	6	6	1	6	1	1	6	1
HKJC04S0414	14	1	1	1	100	100	100	100	100	100	100	100	100	100	100	100	75	100	75	50	50	75	75	50	100	100	75	100	95	70	80	81.6667	90.8333	5	4	6	4	4	5	4	3	5	5	5	1	4	4	6	4
HKJC04S0411	14	1	0	1	0	0	0	0	0	25	100	100	100	100	75	100	100	50	100	100	75	50	75	50	75	50	50	28.125	95	75	60	76.6667	52.3958	6	1	1	1	5	6	1	1	6	1	1	6	6	1	6	1
HKJC04S0434	14	1	0	1	100	50	75	50	100	100	100	100	100	100	100	100	100	100	100	100	100	75	100	50	100	100	75	84.375	100	95	85	93.3333	88.8542	6	6	6	6	6	6	6	1	6	6	6	6	1	1	6	6
HKJC04S0424	13	2	0	1	100	50	25	0	0	25	75	50	25	25	25	50	50	0	50	50	25	25	25	25	25	50	50	40.625	35	30	35	33.3333	36.9792	5	4	3	4	4	4	4	3	4	3	4	4	3	3	4	4
HKJC04S0431	12	1	0	1	0	0	0	0	0	0	0	0	50	50	50	50	50	75	75	75	0	0	50	50	50	50	0	0	50	45	40	45	22.5	1	2	1	1	1	4	1	1	6	1	3	4	3	1	4	1
HKJC04S0454	12	2	0	1	50	25	25	25	50	50	25	25	25	25	25	50	25	25	25	50	0	0	25	25	0	25	25	34.375	30	20	20	23.3333	28.8542	3	3	3	3	3	4	3	3	1	3	1	1	5	3	5	3
HKJC04S0421	11	1	1	1	0	0	50	0	25	0	100	75	75	100	75	75	100	50	75	75	0	25	50	75	50	75	100	31.25	85	45	70	66.6667	48.9583	4	3	3	1	3	6	3	2	6	1	4	6	6	4	6	2
HKJC04S0427	11	2	1	1	100	100	50	50	0	25	50	50	50	50	50	50	50	50	50	50	25	25	50	50	50	75	75	53.125	50	40	60	50	51.5625	5	4	4	3	4	4	3	5	4	2	3	5	5	2	5	2
HKJC04S0435	11	1	0	1	100	100	75	75	75	100	100	75	75	75	50	75	50	50	75	75	25	25	75	50	75	50	50	87.5	65	50	60	58.3333	72.9167	3	3	3	2	3	2	1	3	1	3	1	6	4	1	3	1
HKJC04S0443	10	1	0	1	100	100	100	50	100	50	100	100	75	100	50	100	100	100	100	75	50	50	25	50	25	75	100	87.5	85	75	55	71.6667	79.5833	5	5	4	4	3	4	4	3	6	3	3	4	6	4	6	3
HKJC04S0448	10	2	0	1	100	75	75	75	50	75	75	100	75	75	75	100	75	75	75	50	50	50	75	50	75	75	75	78.125	80	60	70	70	74.0625	4	4	4	4	4	5	4	3	5	3	3	4	4	4	4	3
HKJC04S0426	10	2	0	1	100	100	100	100	25	50	50	50	50	75	100	50	50	75	100	75	50	75	75	75	50	75	50	71.875	65	75	65	68.3333	70.1042	6	4	4	1	5	6	5	5	6	5	4	4	5	1	6	4
HKJC04S0418	10	1	0	1	100	75	50	75	100	75	100	100	75	75	75	100	75	50	50	50	75	50	50	75	50	100	75	84.375	80	55	70	68.3333	76.3542	4	2	5	3	3	5	4	5	5	4	5	4	4	4	5	4
HKJC04S0444	9	1	1	1	75	50	50	25	50	25	75	50	50	50	75	75	50	50	25	75	25	25	25	75	50	75	50	50	60	40	55	51.6667	50.8333	4	1	5	5	3	6	1	2	1	1	1	6	5	1	5	1
HKJC04S0449	9	2	1	1	100	0	0	0	0	0	75	0	25	75	75	100	50	0	0	25	0	0	0	50	0	50	25	21.875	65	5	25	31.6667	26.7708	2	1	2	2	1	3	1	3	1	1	1	3	1	1	4	1
HKJC04S0451	9	2	0	1	100	25	25	50	100	75	75	75	75	75	75	100	75	50	75	50	50	50	75	75	50	50	25	65.625	80	55	55	63.3333	64.4792	5	4	6	3	4	6	3	5	1	5	5	6	5	6	5	4
HKJC04S0433	8	1	1	1	75	75	50	50	0	0	75	75	50	75	50	75	100	25	25	50	25	25	25	25	0	50	50	50	70	30	30	43.3333	46.6667	2	3	3	3	3	3	2	3	6	1	4	6	3	3	5	3
HKJC04S0453	8	1	1	1	0	0	0	0	0	0	50	75	50	75	75	50	50	50	50	75	25	0	75	75	75	50	50	15.625	60	40	65	55	35.3125	5	3	1	1	3	4	1	1	1	1	1	5	2	1	4	1
HKJC04S0438	8	2	0	1	100	100	50	100	0	50	100	50	50	75	25	75	100	75	75	100	25	25	50	50	25	0	0	68.75	65	60	25	50	59.375	6	3	3	1	2	6	3	1	6	1	1	5	4	4	2	1
HKJC04S0437	8	1	0	1	50	50	50	0	0	0	0	25	75	75	75	100	100	75	75	75	50	75	50	75	50	75	75	21.875	85	70	65	73.3333	47.6042	5	5	5	2	3	6	3	5	6	1	4	6	5	3	6	3
HKJC04S0439	7	2	1	1	100	50	50	25	0	75	75	50	50	75	50	100	75	50	75	100	25	0	50	25	50	100	50	53.125	70	50	55	58.3333	55.7292	4	4	4	3	4	6	4	1	6	3	4	5	4	4	6	4
HKJC04S0442	7	2	0	1	50	75	50	50	100	75	75	50	50	50	75	100	75	50	50	100	50	50	50	100	50	100	50	65.625	70	60	70	66.6667	66.1458	1	1	2	5	2	2	2	3	6	1	1	6	2	2	6	1
HKJC04S0447	7	1	0	1	25	100	75	75	75	50	75	75	75	50	100	75	25	50	50	50	50	50	50	75	25	75	50	68.75	65	50	55	56.6667	62.7083	5	5	5	3	4	5	3	3	6	1	2	2	2	1	6	2
HKJC04S0440	6	2	1	1	75	50	50	50	100	25	75	50	25	75	75	75	100	100	50	50	25	25	50	50	75	50	50	59.375	70	50	55	58.3333	58.8542	3	1	2	3	2	3	2	4	6	1	2	6	4	3	4	2
HKJC04S0450	6	2	1	1	100	100	100	100	50	100	50	25	50	50	50	50	50	50	50	50	50	25	50	75	100	50	50	78.125	50	45	65	53.3333	65.7292	5	1	2	1	3	1	3	3	6	3	3	6	6	3	1	4
HKJC04S0420	6	1	1	1	50	50	50	25	0	50	50	75	75	75	50	75	50	50	50	75	25	75	75	75	50	50	50	43.75	65	55	60	60	51.875	4	4	6	6	5	5	4	2	6	5	6	6	6	6	4	4
HKJC05S0009	16	2	0	1	75	100	100	100	100	100	100	75	100	100	100	100	100	100	100	100	100	100	100	100	100	100	100	93.75	100	100	100	100	96.875	2	1	5	3	3	2	1	3	2	5	3	3	2	5	1	1
HKJC05S0007	14	1	1	1	75	0	0	0	0	0	50	0	100	100	75	75	100	75	75	100	0	0	50	0	25	25	50	15.625	90	50	30	56.6667	36.1458	5	6	5	1	5	3	3	5	3	4	6	3	4	5	4	5
HKJC05S0004	11	1	1	1	100	75	75	75	100	100	100	100	100	100	100	100	100	100	100	100	75	100	100	50	50	50	50	90.625	100	95	60	85	87.8125	4	3	6	3	6	1	6	5	5	6	6	5	6	6	1	5
HKJC05S0002	9	1	1	1	100	100	100	100	75	75	75	75	75	75	50	75	100	100	75	75	75	75	75	50	50	75	50	87.5	75	80	60	71.6667	79.5833	6	6	6	6	6	1	6	5	1	6	6	1	6	6	6	6
HKJC05S0006	6	1	1	1	100	100	100	100	100	75	75	75	75	75	75	75	75	100	75	75	100	100	75	75	100	100	100	90.625	75	90	90	85	87.8125	6	5	5	5	4	3	5	4	4	6	5	3	6	5	2	5
HKJC06S0261	17	2	0	1	25	50	25	50	25	25	50	50	50	0	50	25	50	0	0	0	25	25	50	25	0	50	50	37.5	35	10	35	26.6667	32.0833	1	3	2	1	2	1	2	5	1	1	2	5	1	3	3	2
HKJC06S0296	17	1	0	1	0	0	50	25	75	0	75	75	50	75	75	75	75	75	100	75	0	50	75	75	0	75	25	37.5	70	60	50	60	48.75	6	4	4	1	6	2	5	1	1	4	4	4	4	3	1	4
HKJC06S0289	16	2	0	1	0	0	50	25	0	50	50	100	100	75	100	100	100	100	75	75	100	100	50	75	25	100	75	34.375	95	90	65	83.3333	58.8542	5	1	4	4	6	1	5	6	6	6	5	6	6	4	1	4
HKJC06S0292	16	2	0	1	50	50	50	50	50	50	50	50	50	50	50	50	50	50	50	50	50	50	25	25	25	25	25	50	50	50	25	41.6667	45.8333	1	1	1	3	4	3	3	3	3	4	4	3	4	3	4	4
HKJC06S0284	14	1	0	1	100	75	75	50	100	50	75	50	75	75	50	75	100	50	50	75	0	0	50	0	0	75	75	71.875	75	35	40	50	60.9375	3	2	2	2	3	1	2	2	1	1	1	4	1	1	1	1
HKJC06S0252	13	2	1	1	25	0	0	0	50	50	50	75	25	25	50	25	50	50	50	50	25	25	50	50	50	75	50	31.25	35	40	55	43.3333	37.2917	3	4	3	1	3	3	1	3	1	1	1	3	3	1	3	1
HKJC06S0249	13	2	0	1	100	50	50	50	0	50	25	25	75	75	50	75	75	75	75	75	75	75	25	75	75	50	50	43.75	70	75	55	66.6667	55.2083	5	1	4	1	4	1	1	1	1	1	1	6	6	1	1	1
HKJC06S0283	13	1	0	1	75	75	75	75	75	50	75	75	75	75	75	75	75	75	75	75	50	50	50	75	50	75	50	71.875	75	65	60	66.6667	69.2708	5	4	5	5	5	2	6	4	2	4	5	4	6	5	4	5
HKJC06S0280	12	1	1	1	50	0	50	0	75	75	75	75	75	75	75	75	100	75	75	75	0	25	0	0	0	75	50	50	80	50	25	51.6667	50.8333	2	3	2	1	3	4	1	2	1	1	2	6	5	4	1	1
HKJC06S0246	11	2	1	1	75	25	25	25	50	50	75	50	50	75	75	100	75	75	75	50	25	25	50	25	25	75	50	46.875	75	50	45	56.6667	51.7708	4	5	4	3	4	3	3	4	3	2	4	6	4	3	3	3
HKJC06S0243	11	1	0	1	0	0	0	50	0	0	50	50	50	50	50	50	0	50	25	25	25	0	25	25	25	75	75	18.75	40	25	45	36.6667	27.7083	3	6	1	1	1	5	1	1	1	1	1	6	6	1	2	1
HKJC06S0277	10	1	0	1	50	50	25	0	75	50	75	50	100	100	75	100	100	75	75	75	0	0	25	25	0	50	0	46.875	95	45	20	53.3333	50.1042	3	2	2	2	2	4	2	2	1	1	2	5	5	2	4	1
HKJC06S0281	10	1	0	1	100	75	50	50	50	50	50	75	50	50	50	75	75	50	75	100	50	50	75	100	75	50	50	62.5	60	65	70	65	63.75	4	4	3	1	3	1	4	3	1	3	3	4	5	4	3	3
HKJC06S0276	10	1	0	1	0	0	0	0	0	0	0	0	50	50	50	50	50	75	50	50	0	0	25	75	0	0	0	0	50	35	20	35	17.5	2	1	1	1	1	1	1	2	1	2	1	1	1	1	1	2
HKJC06S0272	9	1	1	1	50	100	25	75	100	0	100	100	100	100	50	100	100	0	75	100	100	0	25	100	0	75	50	68.75	90	55	50	65	66.875	6	5	3	1	1	6	1	1	1	6	2	6	1	1	1	3
HKJC06S0238	9	2	1	1	25	25	25	50	50	25	25	25	25	25	25	0	0	0	25	25	0	0	25	25	25	25	25	31.25	15	10	25	16.6667	23.9583	6	6	3	3	3	5	3	5	1	3	6	6	3	4	4	4
HKJC06S0242	9	1	0	1	100	100	50	25	0	75	100	100	50	50	50	75	100	75	50	0	0	0	0	0	75	50	50	68.75	65	25	35	41.6667	55.2083	2	3	6	6	4	1	1	1	1	1	1	5	6	1	1	1
HKJC06S0241	9	1	0	1	75	50	100	50	50	75	100	100	75	50	50	100	100	100	75	75	75	75	50	75	50	50	50	75	75	80	55	70	72.5	6	5	4	1	4	4	3	3	6	2	1	4	1	2	5	3
HKJC06S0235	8	1	1	1	100	100	100	50	25	50	100	100	100	100	100	100	100	75	75	100	50	75	75	75	75	100	75	78.125	100	75	80	85	81.5625	5	6	6	5	6	1	5	1	1	5	5	5	6	5	1	4
HKJC06S0239	8	1	1	1	100	100	50	100	100	100	100	75	100	100	75	100	100	50	50	50	0	0	25	50	0	50	50	90.625	95	30	35	53.3333	71.9792	2	2	2	1	3	5	2	4	1	1	1	4	3	1	2	1
HKJC06S0270	8	1	1	1	0	0	50	0	0	0	50	0	25	50	50	75	75	25	25	25	0	0	25	0	0	50	50	12.5	55	15	25	31.6667	22.0833	3	1	1	1	3	3	1	1	1	1	1	4	3	1	2	1
HKJC06S0271	8	2	1	1	0	0	0	0	0	0	25	50	75	75	100	75	100	50	50	75	0	25	50	50	25	50	50	9.375	85	40	45	56.6667	33.0208	2	1	1	1	2	2	1	4	1	1	1	5	2	1	2	1
HKJC06S0234	8	1	0	1	100	75	75	75	0	75	75	50	50	50	50	0	100	0	25	75	0	0	0	25	25	25	50	65.625	50	20	25	31.6667	48.6458	3	1	1	1	3	6	1	1	1	1	1	6	1	1	1	3
HKJC06S0269	8	1	0	1	25	0	50	50	0	0	50	50	50	50	50	50	75	50	50	50	0	50	75	25	50	50	50	28.125	55	40	50	48.3333	38.2292	4	3	3	3	4	2	1	2	6	2	2	2	3	3	2	4
HKJC06S0231	7	2	1	1	50	0	50	50	25	50	75	50	75	75	75	100	50	50	50	75	0	0	25	25	0	75	50	43.75	75	35	35	48.3333	46.0417	3	4	4	1	3	3	2	5	1	1	1	3	3	3	1	3
HKJC06S0268	7	1	0	1	0	0	0	0	0	0	50	25	50	50	50	50	50	50	50	50	0	0	25	25	25	50	25	9.375	50	30	30	36.6667	23.0208	3	3	3	3	3	5	1	4	1	1	1	4	3	1	4	1
HKJC06S0237	7	2	0	1	75	75	75	50	25	75	100	50	75	50	50	75	75	50	50	75	25	50	25	50	50	75	75	65.625	65	50	55	56.6667	61.1458	2	6	6	6	2	1	6	1	1	1	6	5	1	6	1	1
HKJC06S0266	6	1	0	1	25	25	25	25	25	50	50	75	25	25	25	50	25	50	0	0	0	0	50	50	25	25	25	37.5	30	10	35	25	31.25	1	1	1	1	1	1	1	1	1	1	1	1	1	1	1	1
HKJC07S0213	14	1	1	1	75	75	50	50	75	25	75	50	50	75	25	0	75	25	0	75	0	25	25	75	25	75	75	59.375	45	25	55	41.6667	50.5208	3	2	4	5	3	3	3	3	6	1	2	2	6	2	5	2
HKJC07S0209	14	2	0	1	100	50	50	75	25	50	100	75	25	50	50	75	75	50	50	75	25	25	75	50	50	75	75	65.625	55	45	65	55	60.3125	6	3	4	1	5	1	6	6	1	1	6	1	6	4	1	1
HKJC07S0208	14	2	0	1	100	100	100	100	100	100	100	100	100	100	100	100	100	100	100	100	75	75	75	75	75	100	100	100	100	90	85	91.6667	95.8333	5	5	6	6	3	1	6	1	1	6	5	2	5	5	1	1
HKJC07S0211	13	1	0	1	0	0	0	0	0	0	100	0	100	100	100	100	100	75	75	75	0	50	75	75	50	50	75	12.5	100	55	65	73.3333	42.9167	1	6	2	1	5	6	6	1	1	2	6	6	6	1	5	6
HKJC07S0212	12	2	0	1	100	75	75	75	75	75	75	75	75	75	75	50	50	75	75	75	75	50	50	25	50	75	75	78.125	65	70	55	63.3333	70.7292	5	5	4	4	4	3	4	5	4	4	3	6	5	3	4	3
HKJC07S0202	11	2	1	1	100	100	50	50	100	75	50	75	50	50	50	25	50	50	50	50	25	25	50	25	0	75	75	75	45	40	45	43.3333	59.1667	3	4	4	3	4	2	4	2	1	2	3	5	3	2	2	2
HKJC07S0214	11	1	0	1	50	0	50	25	75	25	50	50	50	50	50	25	100	100	100	100	50	50	100	50	75	50	50	40.625	55	80	65	66.6667	53.6458	6	4	6	1	4	5	5	6	2	6	5	2	6	6	6	5
HKJC08S0158	17	1	1	1	0	0	25	0	0	0	0	25	50	50	25	75	75	50	75	75	25	25	50	75	50	50	25	6.25	55	50	50	51.6667	28.9583	3	4	4	1	6	1	4	3	4	5	5	6	6	6	2	4
HKJC08S0155	17	2	1	1	50	0	50	25	75	50	75	75	50	50	75	75	75	0	25	25	0	0	25	50	25	75	50	50	65	10	45	40	45	2	4	5	2	6	4	6	6	4	6	6	6	6	6	4	2
HKJC08S0157	17	2	0	1	100	75	75	75	50	75	75	50	75	75	50	50	50	50	50	50	75	50	75	75	50	50	50	71.875	60	55	60	58.3333	65.1042	5	6	4	5	5	1	4	5	1	5	5	5	5	4	2	4
HKJC08S0190	17	1	0	1	25	0	0	0	50	25	50	50	75	75	75	75	75	50	25	50	25	25	75	25	25	75	75	25	75	35	55	55	40	5	5	1	1	4	6	4	1	6	1	3	6	5	4	6	1
HKJC08S0156	17	1	0	1	0	0	0	25	50	25	100	75	100	75	100	50	75	75	50	75	25	25	100	75	75	75	75	34.375	80	50	80	70	52.1875	5	5	5	1	4	4	3	4	2	3	3	1	4	3	4	3
HKJC08S0152	16	2	1	1	0	0	0	0	0	0	100	100	100	100	100	100	75	100	100	100	0	0	75	25	75	100	100	25	95	60	75	76.6667	50.8333	3	3	2	1	4	3	2	2	3	2	2	2	3	2	4	3
HKJC08S0191	16	2	1	1	0	0	25	25	0	0	50	50	50	50	75	50	50	75	50	75	25	0	50	0	25	25	75	18.75	55	45	35	45	31.875	2	5	3	1	2	5	2	1	4	3	1	4	3	1	4	1
HKJC08S0159	16	2	0	1	100	75	75	100	75	100	75	50	75	75	50	50	50	50	50	75	50	50	75	25	75	100	75	81.25	60	55	70	61.6667	71.4583	6	4	6	3	5	6	4	3	3	3	3	6	4	5	6	4
HKJC08S0142	16	1	0	1	50	75	50	25	25	0	0	25	25	25	25	50	0	75	75	50	50	50	50	50	50	75	75	31.25	25	60	60	48.3333	39.7917	6	1	6	1	6	1	1	6	1	1	1	6	6	1	1	6
HKJC08S0132	15	1	0	1	100	0	50	50	75	50	100	100	75	75	75	75	75	50	50	75	0	0	50	25	25	75	50	65.625	75	35	45	51.6667	58.6458	4	2	6	1	4	3	3	1	3	3	4	2	2	1	1	3
HKJC08S0146	15	1	0	1	75	50	50	75	100	75	50	75	50	75	75	75	100	75	75	50	50	50	75	100	50	75	50	68.75	75	60	70	68.3333	68.5417	6	1	5	1	6	6	5	1	6	1	1	1	1	1	6	5
HKJC08S0148	15	2	0	1	100	0	50	50	75	50	50	50	0	50	50	75	25	0	50	50	25	0	50	75	50	75	75	53.125	40	25	65	43.3333	48.2292	5	4	5	1	3	5	4	5	3	2	3	2	3	2	6	4
HKJC08S0143	15	1	0	1	50	0	25	50	50	50	75	50	100	75	50	50	75	75	25	50	50	50	75	75	75	75	75	43.75	70	50	75	65	54.375	5	1	1	1	1	4	1	4	6	1	2	4	2	1	2	3
HKJC08S0141	15	1	0	1	50	75	75	50	100	100	75	100	100	100	50	100	75	50	50	50	75	75	100	75	75	50	50	78.125	85	60	70	71.6667	74.8958	2	3	3	1	5	2	1	2	6	1	2	2	3	1	5	1
HKJC08S0134	14	1	1	1	100	75	75	50	100	75	75	75	75	75	75	75	50	50	50	50	50	50	50	50	75	75	75	78.125	70	50	65	61.6667	69.8958	6	6	1	2	1	6	5	4	1	1	2	6	6	5	6	1
HKJC08S0133	14	1	1	1	25	0	0	0	25	0	25	25	50	50	50	50	75	50	50	75	25	50	50	50	25	50	50	12.5	55	50	45	50	31.25	1	1	1	3	4	6	1	1	6	1	1	1	1	3	6	1
HKJC08S0140	14	1	0	1	0	0	0	0	0	0	75	0	50	50	50	75	100	75	0	0	0	0	50	0	0	75	50	9.375	65	15	35	38.3333	23.8542	1	1	1	1	1	6	1	1	6	1	1	5	2	1	3	1
HKJC08S0137	14	1	0	1	50	75	75	75	50	75	75	100	50	75	50	100	50	50	25	25	0	0	50	75	0	50	50	71.875	65	20	45	43.3333	57.6042	6	5	6	1	6	1	4	5	6	1	6	6	6	5	1	5
HKJC08S0113	13	1	1	1	75	75	75	50	75	50	100	75	50	50	100	50	50	25	25	50	50	25	25	25	50	75	75	71.875	60	35	50	48.3333	60.1042	1	6	1	6	1	6	6	1	6	6	6	1	1	6	6	1
HKJC08S0145	13	1	1	1	0	0	25	0	0	0	50	50	75	75	50	75	75	75	100	75	0	50	75	75	50	75	25	15.625	70	60	60	63.3333	39.4792	4	4	4	2	4	3	3	3	3	3	3	4	4	3	4	3
HKJC08S0118	13	2	0	1	100	75	50	50	100	50	100	50	100	75	100	50	50	100	100	75	50	75	50	50	75	75	25	71.875	75	80	55	70	70.9375	6	3	3	1	3	6	6	4	6	2	2	6	2	2	5	2
HKJC08S0129	13	1	0	1	100	100	100	75	100	50	100	100	100	100	50	75	100	100	100	100	0	0	0	100	0	100	50	90.625	85	60	50	65	77.8125	5	6	5	6	5	6	4	5	6	4	5	4	5	5	6	4
HKJC08S0127	13	2	0	1	100	50	25	25	50	25	75	75	50	50	50	75	75	25	50	50	50	25	50	50	50	75	50	53.125	60	40	55	51.6667	52.3958	3	3	4	1	4	3	4	4	3	5	5	5	4	3	5	2
HKJC08S0144	13	1	0	1	100	100	100	75	50	50	100	100	100	100	75	100	100	100	100	100	50	50	50	50	50	100	100	84.375	95	80	70	81.6667	83.0208	4	5	5	2	5	5	2	5	5	2	2	6	2	2	5	2
HKJC08S0121	12	2	1	1	0	0	0	0	0	0	50	25	50	50	50	50	50	75	75	50	25	50	50	0	25	50	0	9.375	50	55	25	43.3333	26.3542	5	4	4	2	4	4	3	4	4	2	3	6	3	3	4	3
HKJC08S0116	12	2	0	1	50	0	50	0	50	25	75	50	75	75	75	75	50	50	75	75	25	0	75	75	75	75	50	37.5	70	45	70	61.6667	49.5833	4	3	5	1	4	6	4	1	4	1	3	1	1	3	6	4
HKJC08S0125	12	2	0	1	25	0	75	0	100	50	100	100	75	100	100	75	100	100	100	100	50	25	75	50	25	75	50	56.25	90	75	55	73.3333	64.7917	3	3	3	1	2	5	3	2	6	2	3	4	4	2	5	2
HKJC08S0119	12	2	0	1	50	50	75	50	100	50	100	100	50	50	50	100	100	50	100	100	100	100	75	75	100	100	50	71.875	70	90	80	80	75.9375	4	4	6	3	5	6	4	3	6	1	3	6	4	4	6	3
HKJC08S0130	12	1	0	1	100	100	100	100	100	75	100	50	100	100	100	100	100	75	75	100	25	25	50	75	50	100	50	90.625	100	60	65	75	82.8125	4	2	5	6	4	4	4	6	6	3	3	4	6	5	6	1
HKJC08S0126	12	2	0	1	100	100	100	75	100	75	75	100	75	75	75	100	100	100	100	75	75	100	50	75	100	75	50	90.625	85	90	70	81.6667	86.1458	5	6	5	6	5	5	4	5	6	5	6	5	6	4	6	5
HKJC08S0182	11	1	1	1	50	50	25	25	50	25	100	100	75	75	75	100	100	100	100	100	25	25	50	100	75	75	75	53.125	85	70	75	76.6667	64.8958	6	6	3	1	5	5	3	3	6	2	4	4	4	3	4	3
HKJC08S0110	11	1	1	1	75	75	75	25	25	25	50	75	50	50	75	50	50	75	75	75	0	0	75	75	50	75	50	53.125	55	45	65	55	54.0625	6	3	3	1	4	3	1	4	6	2	2	5	4	2	3	3
HKJC08S0117	11	1	0	1	100	75	50	50	100	75	75	75	75	75	50	75	50	75	75	75	50	75	50	75	75	75	75	75	65	70	70	68.3333	71.6667	4	4	4	3	5	4	3	3	6	2	2	6	4	4	5	4
HKJC08S0114	11	1	0	1	75	25	50	50	0	75	75	25	50	75	75	50	50	75	75	75	25	25	75	50	50	75	75	46.875	60	55	65	60	53.4375	2	1	2	1	2	6	1	1	6	1	1	4	1	1	4	1
HKJC08S0124	11	1	0	1	75	25	50	50	25	75	25	50	50	50	75	50	50	50	75	50	0	0	25	75	25	50	25	46.875	55	35	40	43.3333	45.1042	3	4	2	1	3	4	2	2	1	2	1	5	3	1	4	3
HKJC08S0112	11	1	0	1	25	25	25	0	50	0	25	50	75	75	75	75	75	100	100	100	75	0	100	100	75	50	50	25	75	75	75	75	50	5	4	5	2	5	6	6	5	5	2	5	5	4	2	5	4
HKJC08S0123	11	1	0	1	25	25	0	0	0	0	0	25	50	75	75	100	50	75	75	50	0	0	50	25	25	25	25	9.375	70	40	30	46.6667	28.0208	4	1	1	1	3	6	3	1	1	1	1	6	6	1	1	6
HKJC08S0106	10	1	1	1	25	0	25	25	50	25	50	50	25	50	75	75	50	50	75	75	0	25	50	50	50	75	50	31.25	55	45	55	51.6667	41.4583	3	3	1	1	4	6	1	5	1	1	1	6	6	1	6	1
HKJC08S0179	10	1	1	1	0	0	0	0	0	0	75	75	75	75	75	75	75	50	50	75	0	0	50	50	50	50	50	18.75	75	35	50	53.3333	36.0417	5	5	5	4	5	4	5	4	4	4	4	4	4	4	4	4
HKJC08S0105	9	1	1	1	100	75	50	50	75	75	100	100	75	75	75	75	75	75	75	75	50	50	50	50	75	75	75	78.125	75	65	65	68.3333	73.2292	2	1	4	4	1	1	2	4	3	1	1	1	1	2	1	1
HKJC08S0104	9	2	1	1	25	0	25	25	50	50	50	50	50	50	75	50	75	75	75	75	50	50	50	50	50	75	50	34.375	60	65	55	60	47.1875	4	4	4	1	4	5	2	1	5	1	3	6	4	4	5	3
HKJC08S0180	9	1	1	1	75	25	25	25	0	25	75	75	75	75	75	75	75	75	75	75	50	50	75	50	75	50	25	40.625	75	65	55	65	52.8125	4	4	3	2	3	6	3	3	6	1	4	6	4	2	5	3
HKJC08S0177	9	2	1	1	100	100	100	100	25	100	100	50	50	50	75	50	50	100	100	100	25	25	100	50	75	100	100	84.375	55	70	85	70	77.1875	3	3	3	3	3	5	1	2	6	1	3	6	6	1	5	2
HKJC08S0100	8	1	1	1	50	25	50	50	0	50	100	100	25	75	50	100	100	50	50	50	50	50	25	50	0	50	50	53.125	70	50	35	51.6667	52.3958	4	6	6	3	3	5	2	1	1	2	5	6	5	3	4	2
HKJC08S0178	8	1	1	1	0	0	0	0	0	0	0	0	50	75	50	50	75	25	75	50	0	0	0	0	0	0	0	0	60	30	0	30	15	5	1	1	1	1	6	1	4	6	1	1	4	1	2	1	1
HKJC08S0096	8	1	1	1	25	25	25	0	0	0	0	0	25	25	25	25	25	25	25	0	0	0	0	0	0	0	0	9.375	25	10	0	11.6667	10.5208	1	1	2	3	3	6	3	3	6	3	2	1	1	2	5	2
HKJC08S0094	8	1	1	1	0	0	0	0	0	0	75	50	50	75	75	100	75	100	75	50	0	0	75	50	25	50	25	15.625	75	45	45	55	35.3125	5	3	3	1	1	3	1	1	6	1	1	6	4	1	1	1
HKJC08S0087	8	1	0	1	100	50	50	25	50	75	100	75	50	75	75	75	100	50	75	25	25	25	75	25	50	75	75	65.625	75	40	60	58.3333	61.9792	3	3	4	3	4	6	3	3	4	3	3	6	3	1	4	1
HKJC08S0097	7	2	1	1	50	50	50	50	0	25	50	75	50	50	25	50	50	25	25	50	25	50	25	50	50	75	50	43.75	45	35	50	43.3333	43.5417	2	4	3	3	3	4	3	3	4	3	4	4	4	4	3	4
HKJC08S0093	7	1	0	1	100	0	50	0	50	50	25	50	50	50	50	50	50	75	75	50	0	0	75	75	75	50	50	40.625	50	40	65	51.6667	46.1458	4	5	2	4	5	6	5	5	3	5	5	5	5	4	4	5
HKJC08S0095	7	2	0	1	75	25	50	25	50	75	50	75	50	75	50	100	75	75	50	75	50	50	75	75	75	50	50	53.125	70	60	65	65	59.0625	6	6	4	6	6	4	4	3	6	6	6	6	6	4	6	5
HKJC08S0091	7	2	0	1	100	50	50	50	25	75	50	100	100	50	75	100	100	75	50	75	50	75	100	100	75	100	50	62.5	85	65	85	78.3333	70.4167	5	6	4	1	6	6	3	1	6	3	1	6	6	5	6	4
HKJC08S0090	7	1	0	1	50	75	25	25	50	25	75	75	100	75	50	75	50	100	75	75	25	25	50	75	25	50	50	50	70	60	50	60	55	4	4	3	4	3	4	5	1	6	1	2	5	6	5	2	5
HKJC08S0089	6	1	1	1	100	75	75	75	100	100	100	100	100	100	100	100	100	100	100	75	75	75	50	100	100	100	100	90.625	100	85	90	91.6667	91.1458	4	5	5	5	5	6	3	3	6	2	4	6	5	4	6	4
HKJC08S0181	6	2	1	1	0	0	0	75	25	50	100	75	75	75	75	75	100	0	50	100	25	25	75	75	75	75	75	40.625	80	40	75	65	52.8125	2	2	2	1	2	4	3	3	4	1	1	6	3	3	5	1
HKJC08S0088	6	2	0	1	50	25	50	50	50	100	50	100	50	50	25	50	0	75	75	50	75	75	50	50	50	50	50	59.375	35	70	50	51.6667	55.5208	6	6	6	6	6	6	6	1	1	6	6	6	6	6	1	6
HKJC12S0552	12	1	0	1	50	50	50	50	50	50	50	50	50	50	50	50	50	50	50	50	50	50	50	50	50	50	50	50	50	50	50	50	50	5	4	4	1	4	4	4	4	1	3	3	3	3	4	3	3
HKJC12S0553	16	1	0	1	75	25	50	0	100	50	75	100	100	100	75	100	75	100	75	75	0	0	75	25	50	100	75	59.375	90	50	65	68.3333	63.8542	3	4	4	4	3	2	4	3	1	2	6	6	6	5	4	3
HKJC12S0554	16	2	0	1	25	0	0	0	0	0	25	25	50	75	75	75	75	25	25	50	0	0	50	75	75	75	50	9.375	70	20	65	51.6667	30.5208	4	4	4	3	4	2	4	5	1	3	3	5	6	5	2	3
HKJC12S0547	15	2	1	1	100	50	25	75	100	75	75	50	75	75	75	75	75	50	25	50	25	25	75	100	50	75	50	68.75	75	35	70	60	64.375	6	6	4	1	6	1	4	4	1	4	5	6	4	4	1	4
HKJC12S0551	14	2	1	1	25	25	25	25	0	0	25	50	50	50	75	75	50	75	75	75	50	50	75	50	50	75	50	21.875	60	65	60	61.6667	41.7708	6	4	3	3	4	4	2	6	4	6	6	4	6	4	2	1
HKJC12S0549	14	1	1	1	75	50	50	50	75	75	75	75	75	75	75	50	75	50	75	75	50	50	50	50	50	75	50	65.625	70	60	55	61.6667	63.6458	1	1	3	3	1	4	1	1	1	4	2	1	4	3	4	1
HKJC12S0548	14	1	0	1	75	0	50	0	75	50	75	100	100	100	100	100	100	100	100	100	50	50	75	75	75	75	75	53.125	100	80	75	85	69.0625	3	1	2	1	2	5	2	3	2	1	1	1	1	1	1	1
HKJC12S0545	13	1	0	1	100	50	50	75	75	25	0	50	50	50	50	75	50	50	75	75	25	50	50	25	25	75	50	53.125	55	55	45	51.6667	52.3958	5	5	5	5	5	5	5	5	5	5	5	5	5	5	5	5
HKJC14S0340	17	1	1	1	75	50	50	25	0	0	50	50	75	75	75	75	75	0	0	50	0	0	25	50	0	75	75	37.5	75	10	45	43.3333	40.4167	3	4	2	3	3	2	3	3	3	1	3	6	4	3	4	1
HKJC14S0336	17	2	1	1	100	100	100	50	25	100	100	75	75	75	75	50	75	100	100	100	0	100	75	75	75	75	0	81.25	70	80	60	70	75.625	6	5	5	5	4	4	5	2	1	5	6	6	6	6	1	6
HKJC14S0344	17	2	1	1	75	0	25	0	0	0	75	75	75	100	100	75	75	25	75	75	0	0	50	75	25	75	50	31.25	85	35	55	58.3333	44.7917	4	4	3	1	3	3	3	2	4	1	1	6	4	2	3	1
HKJC14S0341	17	2	0	1	999	999	999	999	75	50	100	75	75	75	50	100	100	25	75	100	25	50	75	75	75	75	50	999	80	55	70	68.3333	999	5	5	2	1	4	2	1	1	5	1	4	4	5	1	3	1
HKJC14S0343	17	1	0	1	75	50	50	50	50	25	75	75	75	75	75	100	100	25	75	75	0	0	25	50	0	75	75	56.25	85	35	45	55	55.625	6	4	6	6	6	6	6	6	6	6	1	6	6	1	1	6
HKJC14S0339	16	1	0	1	75	75	50	50	0	0	50	50	50	50	50	50	75	50	50	75	0	0	50	25	25	50	50	43.75	55	35	40	43.3333	43.5417	4	4	4	6	4	2	2	2	6	2	4	6	6	3	3	3
HKJC14S0338	16	2	0	1	75	75	50	25	75	50	75	50	75	75	50	100	100	50	50	75	25	25	50	50	25	50	50	59.375	80	45	45	56.6667	58.0208	3	3	3	3	3	1	1	1	2	3	3	4	3	1	4	1
HKJC14S0333	15	1	1	1	50	25	50	50	0	0	75	25	25	75	50	75	100	50	50	75	0	0	50	50	50	50	50	34.375	65	35	50	50	42.1875	3	3	3	3	2	4	3	2	2	2	2	2	3	2	3	2
HKJC14S0334	15	1	0	1	100	100	100	100	100	100	75	100	100	100	100	100	100	100	100	100	100	100	100	100	100	100	50	96.875	100	100	90	96.6667	96.7708	5	5	5	6	6	1	6	6	1	6	6	4	6	6	1	5
HKJC14S0330	15	1	0	1	999	999	999	999	999	999	999	999	75	75	75	75	100	50	50	50	50	50	50	50	0	100	100	999	80	50	60	63.3333	999	2	2	2	2	1	1	1	1	1	1	1	1	1	1	1	1
HKJC14S0332	14	1	0	1	75	75	75	75	75	75	75	50	75	75	50	75	75	75	75	75	75	75	75	75	75	75	50	71.875	70	75	70	71.6667	71.7708	5	5	5	4	4	3	4	3	3	4	999	4	4	3	3	2
HKJC14S0349	12	1	1	1	0	0	0	0	0	0	50	50	50	75	75	75	75	0	25	50	0	0	50	0	0	50	50	12.5	70	15	30	38.3333	25.4167	5	2	2	1	2	2	2	2	2	1	1	4	2	1	4	3
HKJC14S0326	11	2	1	1	75	50	50	75	0	50	25	25	75	50	75	50	25	50	50	50	0	0	50	25	25	75	50	43.75	55	30	45	43.3333	43.5417	3	2	1	1	1	5	1	1	2	1	3	6	3	1	1	1
HKJC14S0321	10	1	1	1	75	25	50	0	25	25	75	50	50	50	50	75	75	25	25	25	0	25	25	50	50	75	50	40.625	60	20	50	43.3333	41.9792	2	2	4	1	2	3	2	2	1	1	2	2	4	2	4	2
HKJC14S0317	10	2	0	1	50	25	25	25	25	50	75	0	75	75	50	75	100	75	75	50	0	0	0	0	0	75	0	34.375	75	40	15	43.3333	38.8542	4	5	3	1	2	1	1	2	6	1	2	5	2	2	5	1
HKJC14S0319	9	1	1	1	0	0	0	0	0	0	25	25	50	75	75	75	75	50	50	50	0	0	25	25	0	50	50	6.25	70	30	30	43.3333	24.7917	2	2	2	1	2	6	1	2	1	1	2	2	2	1	5	1
HKJC14S0327	9	1	0	1	50	0	25	50	0	0	100	75	75	75	100	50	100	50	25	25	0	0	50	25	50	75	25	37.5	80	20	45	48.3333	42.9167	2	4	2	1	2	5	1	4	3	1	2	5	5	3	3	1
HKJC14S0315	8	2	1	1	75	50	25	0	0	25	50	50	75	75	75	75	100	25	25	50	0	0	50	25	50	75	75	34.375	80	20	55	51.6667	43.0208	2	4	3	1	1	4	3	3	6	1	1	4	5	4	5	1
HKJC14S0320	8	2	1	1	75	50	50	25	75	25	100	50	75	75	50	100	100	50	50	50	25	25	50	25	25	75	75	56.25	80	40	50	56.6667	56.4583	3	5	3	6	4	5	4	3	5	2	5	6	5	4	6	3
HKJC14S0318	8	1	1	1	0	0	0	50	0	0	50	50	75	75	50	75	100	50	50	50	0	25	50	25	0	50	25	18.75	75	35	30	46.6667	32.7083	1	2	1	1	1	3	1	1	4	1	1	4	2	1	2	1
HKJC14S0313	8	1	0	1	75	75	50	50	75	75	75	75	100	100	100	100	75	100	100	100	100	100	75	100	75	100	75	68.75	95	100	85	93.3333	81.0417	5	6	5	5	5	3	2	4	3	3	2	6	5	4	1	3
HKJC14S0322	8	1	0	1	0	0	0	0	0	0	100	100	75	100	50	100	100	75	75	50	0	25	75	100	0	75	50	25	85	45	60	63.3333	44.1667	6	6	4	1	2	999	999	6	6	3	1	6	6	2	1	2
HKJC14S0312	7	1	1	1	100	25	999	50	0	50	100	50	50	50	50	75	75	75	75	75	25	25	50	25	50	50	50	999	60	55	45	53.3333	999	4	5	3	3	3	4	1	1	1	1	1	6	4	1	1	1
HKJC14S0324	7	1	1	1	0	0	50	25	0	50	50	25	50	50	50	50	75	50	75	75	25	50	50	50	50	75	75	25	55	55	60	56.6667	40.8333	3	6	3	1	6	1	4	2	5	999	3	6	6	6	4	3
HKJC02S0030	14	1	1	4	100	50	50	50	75	50	50	50	50	75	50	25	100	75	100	50	25	25	25	0	0	75	50	59.375	60	55	30	48.3333	53.8542	3	2	2	2	2	5	2	3	6	2	2	2	2	2	5	2
HKJC02S0029	14	2	0	4	100	100	100	100	100	75	100	100	75	77	77	100	75	75	75	75	75	100	75	77	100	75	100	96.875	80.8	80	85.4	82.0667	89.4708	6	5	6	6	6	6	6	1	999	6	6	6	999	999	1	2
HKJC02S0033	14	1	0	4	100	100	100	100	100	100	100	100	100	100	100	100	100	25	25	25	25	25	0	0	0	75	75	100	100	25	30	51.6667	75.8333	2	2	2	2	2	4	2	6	6	6	2	2	2	2	6	2
HKJC02S0028	14	1	0	4	75	75	75	75	75	50	75	100	100	100	75	75	100	50	75	75	50	50	75	75	50	75	100	75	90	60	75	75	75	3	4	2	2	2	6	2	3	6	3	3	2	1	1	6	3
HKJC02S0027	13	2	0	4	75	75	75	75	75	75	75	75	75	75	75	75	75	75	75	75	75	75	75	75	50	75	75	75	75	75	70	73.3333	74.1667	3	3	2	4	3	4	3	4	4	5	4	2	4	3	5	3
HKJC02S0024	12	2	1	4	100	75	100	100	50	50	100	75	75	75	75	100	75	25	75	75	25	25	25	50	50	75	75	81.25	80	45	55	60	70.625	4	3	3	3	3	4	4	4	6	5	4	1	1	1	6	4
HKJC02S0023	12	2	1	4	100	50	50	25	50	50	100	25	50	75	50	50	75	50	50	50	25	25	25	25	50	75	75	56.25	60	40	50	50	53.125	3	4	3	1	3	6	3	4	6	1	3	4	4	1	6	1
HKJC02S0026	12	1	0	4	100	100	100	75	100	50	100	75	75	100	75	100	75	75	75	75	50	50	75	75	75	100	100	87.5	85	65	85	78.3333	82.9167	1	1	1	1	1	5	1	1	5	4	1	1	1	2	5	2
HKJC02S0025	12	1	0	4	50	75	75	75	25	50	100	75	50	75	75	50	25	25	25	25	25	25	50	50	75	50	50	65.625	55	25	55	45	55.3125	3	5	2	5	5	2	2	6	6	6	6	6	5	5	6	1
HKJC02S0021	11	2	1	4	100	75	75	75	50	75	100	75	75	75	75	100	100	75	75	75	25	50	75	75	50	75	50	78.125	85	60	65	70	74.0625	3	4	4	4	3	4	4	4	6	4	4	3	4	3	4	4
HKJC02S0019	11	1	1	4	75	50	75	50	50	75	75	25	50	50	50	75	50	25	25	25	0	0	25	50	25	75	75	59.375	55	15	50	40	49.6875	2	1	2	2	2	6	2	6	6	2	2	2	1	2	6	2
HKJC02S0020	10	1	1	4	100	100	100	75	75	75	100	100	75	75	50	75	100	75	75	50	25	25	100	75	100	100	100	90.625	75	50	95	73.3333	81.9792	3	4	3	4	3	6	4	4	6	3	3	4	3	4	6	3
HKJC02S0022	10	1	1	4	100	75	50	75	100	75	100	75	75	100	75	50	75	50	50	50	25	999	50	25	75	100	100	81.25	75	999	70	999	999	6	5	6	6	4	3	2	5	1	2	5	6	6	3	1	2
HKJC02S0014	10	2	0	4	100	100	100	100	100	100	100	100	100	100	100	100	100	100	100	100	100	100	100	100	100	100	100	100	100	100	100	100	100	5	6	5	6	5	2	5	1	1	5	6	6	6	6	2	5
HKJC02S0016	10	1	0	4	100	50	50	50	75	0	100	75	50	75	75	75	100	75	75	100	0	0	50	50	75	100	75	62.5	75	50	70	65	63.75	6	6	5	6	3	1	6	5	2	5	1	1	5	5	1	5
HKJC02S0018	10	1	0	4	25	50	25	50	100	50	75	50	50	100	75	25	50	25	0	25	25	50	0	0	75	75	50	53.125	60	25	40	41.6667	47.3958	2	2	2	1	2	4	1	2	5	1	1	6	3	2	6	2
HKJC02S0015	9	2	1	4	100	50	75	75	75	50	75	75	75	50	75	75	75	50	50	50	25	25	25	50	75	100	75	71.875	70	40	65	58.3333	65.1042	2	3	4	4	3	6	4	4	1	5	5	3	2	4	5	3
HKJC11S0679	16	2	0	4	100	100	100	75	100	75	75	75	75	75	75	100	75	75	75	100	75	75	75	50	50	100	75	87.5	80	80	70	76.6667	82.0833	2	2	4	4	4	1	2	1	2	2	2	2	2	2	1	2
HKJC11S0678	15	2	1	4	75	25	75	50	75	50	75	50	50	75	75	50	50	0	50	75	25	50	50	50	50	75	50	59.375	60	40	55	51.6667	55.5208	5	4	4	2	4	4	3	2	6	3	4	4	4	4	3	4
HKJC11S0673	13	1	0	4	100	100	100	100	100	75	100	100	75	75	75	100	50	50	50	50	25	25	25	25	50	75	75	96.875	75	40	50	55	75.9375	5	6	6	6	5	1	6	4	1	4	5	5	6	5	1	5
HKJC11S0668	12	1	0	4	100	75	100	100	100	100	75	75	75	100	75	100	75	75	50	75	50	50	50	75	50	100	75	90.625	85	60	70	71.6667	81.1458	6	6	5	6	4	1	5	6	1	6	6	6	6	6	6	4
HKJC13S0401	17	1	1	4	100	100	100	75	100	100	100	100	100	100	100	100	100	0	50	100	75	100	100	100	100	100	50	96.875	100	65	90	85	90.9375	6	6	5	3	4	6	3	5	1	6	6	1	5	6	3	5
HKJC13S0391	17	2	0	4	0	100	75	75	100	75	75	25	75	50	50	25	75	50	75	100	75	25	75	50	75	75	100	65.625	55	65	75	65	65.3125	2	3	6	2	3	6	6	1	1	6	6	6	6	6	6	6
HKJC13S0395	16	1	1	4	100	100	100	100	100	100	100	75	100	75	75	100	100	75	75	100	50	50	50	25	25	100	75	96.875	90	70	55	71.6667	84.2708	6	6	4	1	3	5	6	6	4	6	6	6	4	5	3	6
HKJC13S0392	16	1	1	4	100	100	100	100	100	100	100	100	100	100	75	75	100	100	100	100	50	50	100	75	75	75	75	100	90	80	80	83.3333	91.6667	5	6	6	6	6	6	5	5	6	6	6	5	6	6	6	5
HKJC13S0387	16	1	0	4	100	25	50	50	100	50	100	100	100	100	75	75	75	25	50	25	50	25	50	50	50	50	75	71.875	85	35	55	58.3333	65.1042	999	999	999	999	999	999	999	999	999	999	999	999	999	999	999	999
HKJC13S0377	15	1	0	4	0	0	0	25	25	25	100	100	100	50	100	25	50	100	100	25	50	100	100	75	25	0	25	34.375	65	75	45	61.6667	48.0208	6	5	1	6	5	6	2	6	1	5	3	6	5	3	5	4
HKJC13S0385	15	1	0	4	100	100	50	50	75	25	50	50	50	50	25	75	50	0	50	50	50	50	50	75	0	75	75	62.5	50	40	55	48.3333	55.4167	6	6	6	6	6	1	6	6	1	6	6	6	6	6	1	6
HKJC13S0372	14	1	1	4	100	100	100	100	50	50	100	75	75	75	50	75	75	50	50	75	25	25	25	50	50	75	75	84.375	70	45	55	56.6667	70.5208	4	4	4	4	4	3	4	4	4	4	4	4	4	4	4	4
HKJC13S0381	14	1	0	4	100	100	100	100	100	100	100	100	50	50	50	100	100	0	0	25	0	0	50	100	100	100	100	100	70	5	90	55	77.5	5	5	4	4	5	1	4	4	6	2	3	5	3	4	3	3
HKJC13S0378	13	1	1	4	100	100	75	75	75	75	100	100	75	75	75	75	75	50	50	75	50	50	75	100	50	75	75	87.5	75	55	75	68.3333	77.9167	4	4	5	4	4	4	4	4	6	4	4	4	4	4	5	4
HKJC13S0369	13	1	1	4	100	100	100	100	100	100	100	100	50	50	75	50	25	50	25	0	50	25	25	25	25	50	50	100	50	30	35	38.3333	69.1667	4	4	4	4	4	3	4	4	3	4	4	4	4	4	3	4
HKJC13S0374	12	1	1	4	100	100	100	100	100	100	100	100	100	100	100	100	100	75	50	50	25	50	25	75	100	100	100	100	100	50	80	76.6667	88.3333	4	4	4	4	4	3	4	4	4	4	4	4	4	4	3	4
HKJC13S0368	12	1	0	4	100	75	100	100	75	75	100	75	50	50	25	100	75	0	0	50	25	25	75	75	50	75	75	87.5	60	20	70	50	68.75	5	5	6	5	5	6	5	5	2	5	5	5	5	5	2	5
HKJC13S0373	11	1	1	4	75	75	75	50	75	50	100	75	50	50	50	75	75	50	50	50	25	25	50	50	75	100	75	71.875	60	40	70	56.6667	64.2708	4	3	4	5	4	4	2	4	2	4	4	5	4	4	5	4
HKJC13S0358	9	1	1	4	100	100	100	75	50	75	100	100	50	50	50	75	75	25	50	50	25	25	25	75	25	75	75	87.5	60	35	55	50	68.75	4	4	4	4	3	4	4	3	4	4	4	4	4	4	4	4
HKJC13S0356	9	1	1	4	100	75	75	50	50	50	75	75	75	75	75	50	75	0	0	25	0	0	25	25	25	75	100	68.75	70	5	50	41.6667	55.2083	4	4	4	4	4	3	4	4	3	4	4	4	4	4	3	4
HKJC13S0357	9	1	1	4	100	100	75	75	25	100	50	50	25	50	50	75	75	25	25	50	50	25	50	50	50	75	75	71.875	55	35	60	50	60.9375	4	2	1	3	4	4	3	1	4	5	4	2	5	6	1	4
HKJC13S0352	8	2	1	4	100	75	100	100	0	75	75	75	100	100	75	75	100	50	100	75	0	25	50	75	25	100	75	75	90	50	65	68.3333	71.6667	4	4	5	4	4	2	4	3	2	4	4	5	5	5	2	4
HKJC13S0359	8	1	1	4	100	100	100	50	25	50	100	100	50	100	100	75	100	100	100	100	25	50	75	75	75	100	100	78.125	85	75	85	81.6667	79.8958	6	4	5	3	6	5	6	4	6	5	4	4	6	4	1	3
HKJC13S0353	8	1	0	4	75	75	75	50	25	50	100	75	75	75	75	75	75	75	75	75	50	50	50	50	50	100	50	65.625	75	65	60	66.6667	66.1458	5	5	4	4	5	2	5	3	4	4	5	5	5	5	2	4
HKJC13S0354	7	1	1	4	100	100	50	100	50	50	75	75	50	50	50	75	50	50	25	25	50	75	50	75	50	75	75	75	55	45	65	55	65	4	5	4	4	4	5	4	3	2	4	4	5	4	4	5	4
HKJC13S0351	7	1	1	4	100	25	50	25	75	50	50	50	50	75	50	50	75	50	75	75	25	50	50	75	100	100	100	53.125	60	55	85	66.6667	59.8958	4	4	4	4	4	5	4	3	5	4	4	5	4	4	2	4
HKJC16S0768	17	1	0	4	100	75	25	75	0	75	75	75	75	75	25	50	75	0	0	25	0	0	0	0	25	100	75	62.5	60	5	40	35	48.75	4	5	6	2	2	3	1	2	1	2	3	5	5	2	1	4
HKJC16S0758	14	1	0	4	75	100	100	75	75	50	25	50	50	75	50	50	100	25	25	50	25	25	50	50	75	75	75	68.75	65	30	65	53.3333	61.0417	3	3	3	5	6	2	1	4	3	2	1	3	5	4	4	3
HKJC16S0728	9	1	1	4	100	25	0	75	25	25	100	50	50	50	50	75	100	25	0	100	0	0	25	0	0	75	75	50	65	25	35	41.6667	45.8333	3	5	3	4	3	2	3	2	3	1	1	3	4	2	1	3
HKJC16S0715	6	2	1	4	100	100	50	75	0	75	100	50	50	50	50	75	75	50	25	50	25	25	50	50	50	75	75	68.75	60	35	60	51.6667	60.2083	999	5	4	4	4	4	1	999	4	999	4	4	4	4	1	4
HKJC16S0714	6	1	1	4	100	100	100	100	100	100	100	100	100	100	50	100	50	100	75	100	0	100	0	0	0	50	50	100	80	75	20	58.3333	79.1667	5	5	6	6	6	6	1	1	1	4	6	6	6	6	1	4
HKJC18S0301	17	1	1	4	100	100	100	100	100	100	50	75	100	50	50	50	25	0	0	100	0	0	25	100	100	100	75	90.625	55	20	80	51.6667	71.1458	4	6	6	6	5	4	1	6	1	4	6	6	6	6	1	4
HKJC18S0299	14	1	1	4	100	75	50	75	100	50	50	50	25	50	50	75	50	0	50	50	0	25	50	75	75	75	100	68.75	50	25	75	50	59.375	3	6	4	5	4	3	4	1	6	3	3	4	6	5	1	2
HKJC18S0298	13	1	1	4	100	75	100	100	75	75	75	75	75	75	75	50	75	50	75	75	25	0	50	50	50	100	100	84.375	70	45	70	61.6667	73.0208	3	5	4	3	4	2	3	4	5	3	4	5	5	4	2	3
HKJC18S0300	13	2	1	4	100	50	75	50	75	75	75	100	50	75	75	75	75	25	25	25	25	25	50	50	75	75	50	75	70	25	60	51.6667	63.3333	4	4	3	2	5	4	4	4	2	2	4	4	4	4	3	4
HKJC19S0506	17	1	0	4	100	100	100	100	100	75	100	100	50	50	50	75	50	100	100	100	100	100	100	50	75	100	100	96.875	55	100	85	80	88.4375	5	5	5	5	5	3	5	5	3	5	5	5	5	5	3	5
HKJC19S0505	16	1	1	4	100	100	25	100	25	75	75	100	50	50	50	50	100	25	100	100	0	0	25	100	25	100	100	75	60	45	70	58.3333	66.6667	5	5	5	5	5	1	4	3	6	1	4	6	6	6	1	4
HKJC19S0507	16	1	0	4	75	0	25	25	0	0	25	25	50	50	50	50	50	25	50	50	0	0	0	0	0	75	75	21.875	50	25	30	35	28.4375	3	3	4	3	3	3	3	2	4	1	4	3	4	4	3	3
HKJC19S0503	15	1	0	4	100	100	100	100	75	100	100	100	50	50	50	25	75	0	0	0	0	0	75	50	0	75	50	96.875	50	0	50	33.3333	65.1042	5	6	5	4	4	3	3	3	1	3	3	4	6	4	2	3
HKJC19S0501	14	2	1	4	100	25	50	50	0	0	75	25	50	75	75	75	75	50	25	75	25	0	50	50	25	75	50	40.625	70	35	50	51.6667	46.1458	4	6	2	4	3	2	3	3	4	3	3	5	5	5	2	3
HKJC19S0502	13	2	0	4	100	100	100	100	50	50	100	100	50	100	50	100	100	100	100	100	50	50	50	50	50	100	75	87.5	80	80	65	75	81.25	4	5	4	4	4	3	4	4	5	3	3	5	4	4	3	3
HKJC19S0496	12	2	1	4	100	50	25	25	25	25	50	50	75	75	75	75	75	50	50	75	0	0	25	25	50	75	75	43.75	75	35	50	53.3333	48.5417	2	2	2	2	2	3	2	1	1	1	1	4	3	1	2	1
HKJC19S0497	12	1	0	4	75	75	75	75	25	25	75	75	50	50	50	75	50	75	75	75	75	25	50	25	25	75	75	62.5	55	65	50	56.6667	59.5833	5	5	4	4	4	4	4	4	2	4	4	4	4	4	2	4
HKJC19S0498	11	1	1	4	100	75	50	100	50	50	75	75	75	75	50	75	100	50	50	50	0	0	25	0	0	75	75	71.875	75	30	35	46.6667	59.2708	5	5	5	6	4	4	4	3	3	4	4	4	4	4	3	4
HKJC19S0492	11	1	0	4	50	50	50	50	50	50	50	50	50	50	75	50	0	25	75	75	25	25	50	50	50	75	75	50	45	45	60	50	50	2	3	3	3	3	1	3	3	3	3	3	3	3	3	1	3
HKJC19S0493	11	1	0	4	25	50	50	50	0	0	25	75	75	75	75	75	50	25	100	100	100	25	0	0	50	50	50	34.375	70	70	30	56.6667	45.5208	4	4	4	4	3	3	2	2	3	3	4	3	3	999	3	999
HKJC19S0487	11	1	0	4	50	75	75	75	0	0	75	50	25	50	50	25	50	25	25	25	0	25	25	50	50	75	75	50	40	20	55	38.3333	44.1667	4	5	5	5	2	5	4	4	5	3	3	6	6	4	2	5
HKJC19S0495	11	1	0	4	100	50	75	50	50	50	75	50	50	75	75	50	75	50	25	25	25	25	25	25	50	75	75	62.5	65	30	50	48.3333	55.4167	3	3	3	3	3	3	2	2	1	2	2	5	3	2	3	1
HKJC19S0491	11	1	0	4	100	100	50	50	0	25	75	75	50	50	50	50	75	0	0	25	0	0	25	0	0	75	75	59.375	55	5	35	31.6667	45.5208	2	2	3	1	1	3	1	2	4	1	1	5	4	3	2	1
HKJC19S0494	11	1	0	4	100	100	100	75	100	100	100	100	100	100	100	999	75	100	100	100	50	50	100	75	75	100	50	96.875	999	80	80	999	999	6	5	6	2	4	3	2	2	4	3	6	6	6	3	2	4
HKJC19S0488	10	1	1	4	100	75	75	75	25	25	50	75	50	50	75	75	75	25	25	25	25	25	25	75	25	75	75	62.5	65	25	55	48.3333	55.4167	4	6	4	5	4	1	4	2	2	5	5	6	6	5	1	4
HKJC19S0490	10	1	1	4	75	50	50	75	75	50	100	100	50	75	50	50	50	25	50	75	50	25	25	50	25	75	75	71.875	55	45	50	50	60.9375	3	3	4	2	3	1	4	3	3	1	3	1	4	5	1	4
HKJC19S0484	10	1	0	4	100	75	50	75	25	25	50	75	50	75	75	75	100	25	25	25	0	25	0	25	0	50	25	59.375	75	20	20	38.3333	48.8542	4	3	3	3	4	3	4	4	3	3	3	3	3	3	3	4
HKJC19S0486	9	2	1	4	100	100	100	50	75	75	50	75	50	50	50	50	50	25	25	100	25	25	0	75	25	50	100	78.125	50	40	50	46.6667	62.3958	4	5	2	4	2	5	3	3	5	2	3	3	4	4	2	3
HKJC19S0477	9	1	1	4	100	75	75	75	25	50	75	50	50	50	75	25	75	0	0	50	25	0	25	50	50	75	100	65.625	55	15	60	43.3333	54.4792	4	5	5	4	4	3	4	3	2	2	3	5	5	5	2	4
HKJC19S0483	9	2	1	4	50	25	25	50	0	75	50	25	50	75	75	50	25	25	0	25	0	0	50	75	50	75	50	37.5	55	10	60	41.6667	39.5833	4	3	3	3	4	3	3	4	3	2	2	3	3	2	2	2
HKJC19S0479	9	1	1	4	50	25	50	50	50	50	25	25	25	50	50	50	50	75	50	50	50	50	50	50	25	25	25	40.625	45	55	35	45	42.8125	4	4	3	4	3	3	4	4	1	4	3	6	5	4	1	3
HKJC19S0476	9	1	1	4	75	75	75	50	50	50	100	75	75	75	75	75	100	50	50	50	50	50	50	50	75	75	75	68.75	80	50	65	65	66.875	6	6	5	4	999	1	6	1	6	1	6	6	6	6	1	6
HKJC19S0481	9	1	0	4	100	100	100	75	50	75	100	75	75	75	75	100	999	50	75	100	75	100	75	100	75	75	75	84.375	999	80	80	999	999	6	6	5	5	6	1	5	5	1	5	5	6	6	5	1	5
HKJC19S0482	9	1	0	4	100	100	100	100	0	100	100	50	50	50	100	100	50	50	50	25	25	50	50	0	75	75	75	81.25	70	40	55	55	68.125	5	6	6	6	5	1	5	5	6	5	6	6	6	6	1	5
HKJC19S0480	9	2	0	4	100	100	100	75	75	75	100	100	100	75	75	100	100	25	25	50	50	50	100	100	100	75	100	90.625	90	40	95	75	82.8125	5	6	5	4	4	1	4	3	6	3	3	6	6	6	1	3
HKJC19S0485	9	2	0	4	100	100	100	100	50	50	100	100	75	75	75	75	50	50	50	50	25	25	75	75	50	75	100	87.5	70	40	75	61.6667	74.5833	4	4	4	4	4	4	4	4	4	4	4	1	4	4	1	4
HKJC19S0473	8	1	1	4	75	50	75	50	75	50	75	75	50	75	50	50	75	25	50	50	25	25	50	75	50	75	75	65.625	60	35	65	53.3333	59.4792	3	5	3	3	3	2	3	3	1	2	3	4	5	5	1	3
HKJC19S0472	8	1	0	4	100	100	100	100	100	100	100	100	100	100	100	100	100	75	100	100	50	100	100	100	75	100	100	100	100	85	95	93.3333	96.6667	5	5	5	5	5	2	5	4	3	4	4	4	5	5	2	5
HKJC19S0475	8	1	0	4	50	75	75	50	75	75	75	50	50	75	75	75	100	50	75	75	25	25	75	50	50	75	25	65.625	75	50	55	60	62.8125	3	4	2	3	3	3	5	3	2	2	3	4	4	3	2	2
HKJC19S0471	8	1	0	4	75	25	50	50	0	0	75	50	50	50	50	75	100	75	75	100	50	0	50	75	0	75	50	40.625	65	60	50	58.3333	49.4792	3	4	5	4	4	3	1	1	1	1	5	5	5	5	3	3
HKJC19S0478	8	1	0	4	100	100	100	100	0	0	100	25	50	50	50	75	75	0	0	75	0	0	25	50	25	75	75	65.625	60	15	50	41.6667	53.6458	5	6	6	6	5	1	6	4	1	4	6	6	6	6	1	3
HKJC19S0467	7	1	1	4	100	100	100	100	75	75	75	75	50	50	25	50	50	0	0	0	0	0	0	25	25	75	75	87.5	45	0	40	28.3333	57.9167	4	6	6	5	3	3	3	5	1	5	6	6	6	5	1	3
HKJC19S0474	7	1	0	4	100	100	75	75	100	100	75	100	75	75	75	50	75	25	25	50	50	50	50	50	50	75	75	90.625	70	40	60	56.6667	73.6458	3	4	3	4	4	1	3	1	1	1	4	4	5	5	1	3
HKJC19S0468	7	1	0	4	100	100	100	100	25	100	100	100	75	75	75	100	100	25	75	75	25	25	50	50	50	75	75	90.625	85	45	60	63.3333	76.9792	4	6	3	4	4	3	4	3	1	3	4	4	5	4	2	3
HKJC19S0469	7	1	0	4	100	100	100	100	50	50	100	100	25	25	25	75	25	25	50	25	25	50	0	75	100	75	50	87.5	35	35	60	43.3333	65.4167	5	6	5	5	5	4	5	5	5	5	5	5	5	5	2	5
HKJC19S0464	6	1	0	4	999	999	999	999	999	999	999	999	999	999	999	999	999	999	999	999	999	999	999	999	999	999	999	999	999	999	999	999	999	3	5	3	3	3	1	3	3	5	3	3	5	4	4	1	3
HKJC19S0465	6	1	0	4	100	75	75	50	50	75	100	25	50	50	50	100	25	25	25	25	25	25	25	50	25	100	50	68.75	55	25	50	43.3333	56.0417	3	3	1	5	5	1	5	5	6	5	4	1	5	4	1	5
HKJC19S0466	6	1	0	4	100	100	50	75	50	100	50	50	25	50	75	50	25	50	50	50	50	25	0	75	25	100	100	71.875	45	45	60	50	60.9375	4	6	2	4	4	1	3	4	6	3	2	4	6	4	1	3
HKJC20S0541	17	1	0	4	100	100	100	100	50	50	100	100	25	25	25	75	25	25	50	25	25	50	0	75	100	75	50	87.5	35	35	60	43.3333	65.4167	2	4	2	1	2	2	1	4	2	2	2	5	5	5	2	2
HKJC20S0527	17	2	0	4	100	50	50	75	100	999	75	75	50	50	50	50	100	25	0	0	25	0	50	25	50	50	50	999	60	10	45	38.3333	999	3	3	4	4	4	3	3	2	3	3	3	4	4	3	4	2
HKJC20S0532	16	2	1	4	75	25	25	25	50	50	75	50	50	50	50	100	100	25	25	75	0	0	50	50	50	100	75	46.875	70	25	65	53.3333	50.1042	2	3	3	1	1	2	1	2	6	1	1	4	4	1	2	1
HKJC20S0528	16	1	1	4	100	100	100	100	100	50	75	50	50	75	25	25	100	0	25	25	0	0	50	75	999	75	50	84.375	55	10	999	999	999	4	6	5	5	3	2	3	4	6	3	4	5	4	3	2	2
HKJC20S0530	16	1	1	4	100	100	100	50	50	50	75	50	50	75	75	75	75	50	75	75	50	50	50	50	50	75	75	71.875	70	60	60	63.3333	67.6042	5	4	4	4	4	2	5	5	4	5	4	5	4	4	2	4
HKJC20S0544	16	1	0	4	75	25	50	75	25	50	75	75	75	50	25	50	50	0	0	25	0	0	25	25	0	50	50	56.25	50	5	30	28.3333	42.2917	3	4	4	3	4	3	3	4	6	3	3	4	4	3	3	3
HKJC20S0538	16	1	0	4	100	50	25	25	100	50	25	100	0	25	25	25	25	25	25	25	50	50	25	25	25	50	50	59.375	20	35	35	30	44.6875	4	5	4	4	4	4	4	4	3	5	5	4	6	6	3	4
HKJC20S0540	16	1	0	4	100	100	100	100	25	100	100	100	75	75	75	100	100	25	75	75	25	25	50	50	50	75	75	90.625	85	45	60	63.3333	76.9792	4	6	5	5	5	4	5	6	1	6	6	6	6	6	1	5
HKJC20S0535	16	2	0	4	100	100	100	100	25	50	100	0	25	25	0	25	0	25	25	50	0	0	0	0	0	75	75	71.875	15	20	30	21.6667	46.7708	3	5	3	2	2	2	2	1	5	1	1	2	4	1	1	1
HKJC20S0534	16	1	0	4	75	75	75	75	75	75	75	75	75	75	75	75	75	75	75	75	75	75	75	75	75	75	75	75	75	75	75	75	75	4	4	4	4	4	4	2	4	4	4	4	4	4	4	2	4
HKJC20S0533	15	1	1	4	100	100	75	100	100	75	75	75	50	75	75	75	100	0	0	50	0	0	25	25	50	75	75	87.5	75	10	50	45	66.25	3	5	5	3	3	2	3	2	5	2	5	5	5	5	1	3
HKJC20S0525	14	1	1	4	100	50	50	50	50	50	100	75	75	50	50	50	100	25	0	25	0	0	75	25	50	75	75	65.625	65	10	60	45	55.3125	2	3	2	2	2	4	2	2	1	1	2	6	4	3	2	1
HKJC20S0524	14	1	0	4	75	75	50	50	25	25	75	75	50	50	50	50	75	25	25	50	0	0	25	50	25	75	75	56.25	55	20	50	41.6667	48.9583	1	4	1	2	1	3	2	2	6	1	1	4	4	1	2	1
HKJC20S0523	14	1	0	4	100	50	50	25	0	0	50	100	50	50	50	25	100	0	0	0	0	0	0	0	0	50	50	46.875	55	0	20	25	35.9375	4	2	4	4	1	4	1	4	1	3	4	3	5	1	2	3
HKJC20S0522	12	1	0	4	999	999	999	999	999	999	999	999	50	25	25	50	75	0	50	50	25	25	50	50	25	50	50	999	45	30	45	40	999	5	6	4	6	5	5	5	999	1	5	6	6	6	6	1	6
HKJC20S0518	11	1	1	4	75	75	75	75	75	75	75	75	75	75	75	75	0	25	25	50	0	0	0	0	0	75	75	75	60	20	30	36.6667	55.8333	1	2	2	2	2	2	2	3	6	3	3	3	3	3	2	3
HKJC20S0515	11	2	0	4	100	75	75	75	75	75	75	75	100	100	75	100	75	75	50	50	25	25	50	50	50	100	75	78.125	90	45	65	66.6667	72.3958	6	5	5	5	999	1	2	1	1	1	6	6	5	4	999	1
HKJC20S0519	9	1	0	4	75	50	75	50	50	50	50	100	50	75	50	50	75	75	75	75	50	50	75	50	50	75	50	62.5	60	65	60	61.6667	62.0833	3	5	4	4	3	1	3	3	1	1	3	5	6	4	1	3
HKJC20S0512	7	1	0	4	100	75	50	50	25	50	50	50	50	50	50	50	50	25	25	25	25	0	0	25	25	75	75	56.25	50	20	40	36.6667	46.4583	3	5	3	3	4	2	4	3	6	3	3	3	3	3	3	3
HKJC20S0510	7	2	0	4	50	50	50	50	25	50	50	25	50	50	25	50	50	25	25	25	25	50	50	50	50	50	50	43.75	45	30	50	41.6667	42.7083	4	6	4	6	4	1	4	4	1	4	6	6	6	6	1	4
HKJC20S0509	7	1	0	4	75	75	75	75	0	50	75	50	50	50	50	25	50	25	25	50	25	25	25	50	25	50	50	59.375	45	30	40	38.3333	48.8542	4	3	3	3	3	4	3	3	3	3	3	4	3	3	3	3
HKJC20S0511	6	1	0	4	75	75	75	50	75	75	50	50	50	50	50	50	50	50	25	25	25	50	50	50	75	75	75	65.625	50	35	65	50	57.8125	5	5	5	4	4	4	4	4	5	5	4	4	4	4	5	5
HKJC22S0800	15	1	0	4	100	50	75	75	100	75	50	100	75	50	75	25	25	75	50	25	50	50	25	50	25	75	75	78.125	50	50	50	50	64.0625	4	6	4	3	4	2	5	5	6	2	5	2	3	4	4	4
HKJC22S0799	15	1	0	4	75	50	25	50	50	75	75	25	0	0	25	0	25	50	75	50	50	75	50	50	50	50	50	53.125	10	60	50	40	46.5625	3	6	4	5	4	2	3	3	6	3	4	6	6	4	1	3
HKJC22S0803	14	2	0	4	100	100	100	100	100	100	100	100	100	100	100	100	100	100	100	100	100	100	100	100	100	75	75	100	100	100	90	96.6667	98.3333	4	6	6	6	6	1	6	6	6	6	6	6	6	6	1	6
HKJC22S0804	12	1	0	4	50	25	50	50	0	75	50	50	75	75	25	100	100	50	50	75	25	50	0	25	0	100	100	43.75	75	50	45	56.6667	50.2083	5	5	5	5	5	5	5	5	5	5	5	5	5	5	5	5
HKJC23S0708	14	2	0	4	100	75	75	75	100	50	100	75	75	75	75	75	75	75	50	50	75	75	50	75	75	75	50	81.25	75	65	65	68.3333	74.7917	4	4	3	3	5	1	4	3	1	1	3	5	5	3	1	1
HKJC23S0700	12	1	0	4	100	100	100	100	100	100	75	75	75	75	75	100	75	100	100	100	100	100	75	75	75	50	75	93.75	80	100	70	83.3333	88.5417	6	6	4	6	6	6	6	6	6	6	6	6	6	6	6	6
HKJC23S0693	11	1	1	4	100	100	100	100	75	50	75	75	75	50	50	75	50	25	25	50	0	0	50	50	50	75	75	84.375	60	20	60	46.6667	65.5208	3	5	4	4	4	2	4	2	1	2	3	4	5	4	2	3
HKJC23S0688	7	2	0	4	100	100	100	25	0	50	50	100	50	100	25	75	100	50	50	75	0	25	25	25	25	75	75	65.625	70	40	45	51.6667	58.6458	3	6	5	6	2	1	3	6	1	2	6	5	6	5	1	2
[truncated: 97 more columns]
